# Supplementary material for: Institutional outbreak involving multiple clades of IMP-producing Enterobacter cloacae complex sequence type 78 at a cancer center in Tokyo, Japan
Source: BMC Infect Dis. 2021 Mar 22;21:289. doi: 10.1186/s12879-021-05952-9 (PMC7983292; doi:10.1186/s12879-021-05952-9)
Supplement: Supplementary file 1 — Additional file 1: Table S1. Characteristics of each patient from whom carbapenemase-producing Enterobacterales strains were isolated. [file 12879_2021_5952_MOESM1_ESM.xlsx]

## Sheet: Table S1
	Table S1. Characteristics of each patient from whom carbapenemase-producing Enterobacterales strains were isolated.
	Patient No.	Time of first isolation of CPE	Statusa	Bacterial species of CPE (MicroScan WalkAway)b	Sample	Agec	Sex	Wardc	Departmentc	Type of malignancy	Other comorbidities	30-day/90-day mortality after isolation of CPE	Cancer chemotherapy within 90 days	Antimicrobial use within 30 days	Type/date of surgery within 90 daysd	Type of endoscopic procedure within 90 days
	1	Jul. 2014	INF	Enterobacter cloacae	Blood	75	M	V	A (Surgery)	GI	Hypertension Diabetes	N/N	N	Y	GI/9	None
	2	Jul. 2014	SUR	Enterobacter cloacae	Sputum	65	M	ICU	B (Surgery)	GI	Complete situs inversus Hypertension Healed pulmonary tuberculosis	N/N	Y	Y	GI/1	LS EGS
	3	Aug. 2014	INF	Enterobacter cloacae	Abscess	69	M	W	A (Surgery) C (Surgery)	GI	Hypertension Cerebral infarction COPD	N/N	Y	Y	GI/5	CS
	4	Sep. 2014	INF	Enterobacter cloacae	Intraabdominal fluid	73	M	V	D (Medical oncology)	GI	None	Y/Y	N	Y	None/NA	EGS
	5	Sep. 2014	COL	Enterobacter cloacae	Sputum	70	M	ICU	B (Surgery)	GI	None	N/N	Y	Y	GI/3	LS EGS BS (OR) BS (ICU)
	6	Sep. 2014	SURe	Enterobacter cloacae	Pancreatic fluid	73	M	V	A (Surgery)	GI	Drug-induced cardiomyopathy	N/N	N	Y	GI/34	EGS CS DS
	7	Nov. 2014	SUR	Enterobacter cloacae	Stool	76	M	V	A (Surgery)	GI	Diabetes Chronic hepatitis C	N/N	N	Y	GI/23	EGS CS
	8	Feb. 2015	INF	Enterobacter cloacae	Intraabdominal fluid	70	M	V	A (Surgery)	GI	Hypertension Hyperlipidemia Diabetes Healed pulmonary tuberculosis	N/N	N	Y	GI/34	EGS CS
	9	Apr. 2015	SUR	Enterobacter cloacae	Stool	65	M	X	E (Medical oncology)	GI	Hyperthyroidism	N/N	N	N	None/NA	EGS
	10	Apr. 2015	COL	Cronobacter sakazakii	Bile	66	M	ICU	A (Surgery)	GI	Hypertension	N/N	N	Y	GI/1	CS DS
	11	Apr. 2015	COL	Enterobacter cloacae	Urine	65	F	X	E (Medical oncology)	GI	Encephalopathy	N/N	N	Y	None/NA	None
	12	May 2015	SUR	Enterobacter cloacae	Stool	64	M	X	E (Medical oncology)	GI	None	N/N	Y	Y	None/NA	LS EGS
	13	Jul. 2015	COL	Enterobacter cloacae	Sputum	83	M	W	A (Surgery)	GI	Hypertension Diabetes	N/N	N	Y	GI/18	EGS CS DS
	14	Jul. 2015	COL	Enterobacter cloacae	Sputum	48	M	ICU	B (Surgery)	GI	None	N/Y	Y	Y	GI/1	EGS
	15	Aug. 2015	INF	Enterobacter cloacae	Sputum	72	M	ICU	B (Surgery)	GI	Hypertension Diabetes Cerebral infarction	N/N	Y	Y	GI/1	EGS BS (OR)
	16	Sep. 2015	INF	Enterobacter cloacae	Bile	54	F	ICU	A (Surgery)	GI	None	N/N	N	N	GI/0	EGS
	17	Oct. 2015	COL	Enterobacter cloacae	Bile	73	M	Y	F (Surgery)	GI	None	N/Y	N	Y	GI/17	EGS DS
	18	Apr. 2017	COL	Enterobacter cloacae	Sputum	78	M	Z	G (Surgery)	Thoracic	COPD	N/N	N	Y	Thoracic/26	None
	a Status of the carriage of CPE was abbreviated as INF (infection), COL (colonization detected by clinical cultures), or SUR (colonization detected by surveillance cultures).
	b Bacterial species identified by MicroScan WalkAway at the hospital were presented.
	c Age of the patient, ward of hospitalization, and department caring the patient at the time of first isolation of CPE were presented.
	d Date of surgery was described as the number of days between the precedent surgery and the isolation of CPE.
	e Surveillance culture of pancreatic fluid obtained through a drainage tube, which had been placed during surgery, was positive for the growth of CPE. The patient had no fever and other signs of infection without use of antimicrobial agents. Therefore, the status of the patient was regarded as colonization with CPE.
	CPE, carbapenemase-producing Enterobacterales; M, male; F, female; Y, Yes; N, No; GI, gastrointestinal; TH, thoracic; ICU, intensive care unit; COPD, chronic obstructive pulmonary disease; LS, laryngoscopy; EGS, esophagogastroscopy; CS, colonoscopy; BS, bronchoscopy; DS, Duodenoscopy with endoscopic retrograde cholangiopancreatography; OR, operating room
